# Supplementary material for: MicroRNA Sequencing Revealed Citrus Adaptation to Long-Term Boron Toxicity through Modulation of Root Development by miR319 and miR171
Source: Int J Mol Sci. 2019 Mar 21;20(6):1422. doi: 10.3390/ijms20061422 (PMC6470687; doi:10.3390/ijms20061422)
Supplement: Supplementary file 1 [file ijms-20-01422-s001.zip]

Archive with 8 entries (8 files):
- Supplementary Dataset S1.xls
- Supplementary Dataset S2.xls
- Supplementary Dataset S3.xls
- Supplementary Figures.docx
- Supplementary Methods.docx
- Supplementary Table S1.xls
- Supplementary Table S2.xls
- Supplementary Table S3.xls
