# Supplementary material for: MicroRNA Sequencing Revealed Citrus Adaptation to Long-Term Boron Toxicity through Modulation of Root Development by miR319 and miR171
Source: Int J Mol Sci. 2019 Mar 21;20(6):1422. doi: 10.3390/ijms20061422 (PMC6470687; doi:10.3390/ijms20061422)
Supplement: Supplementary file 1 [file ijms-20-01422-s001.zip › Supplementary Dataset S1.xls]

## Sheet: sum_predicted_miRNA
miRNA	Homology	miRNA*	score_total	mature_sequence	star_sequence	GenomeID	strand	start	end	hairpin_energy
ccl-miR167a	Known		71366.9	ugaagcugccagcaugaucuga		--	-	29592086	29592335	-83.8
ccl-miR167b	Known		71366.9	ugaagcugccagcaugaucuga		--	-	29592086	29592335	-83.8
ccl-miR168	Known		-	ucgcuuggugcaggucgggaa		--	--	--	--	--
ccl-miR171	Known		-	ugauugagccgcgccaauauc		--	--	--	--	--
ccl-miR396	Known		60834.9	uuccacagcuuucuugaacuu		--	+	25779177	25779426	-91.4
scaffold_1_2375	-	Yes	0.1	acuuauuuuguacaaacugacgug	acaucaguuuguacaaaauaaauu	scaffold_1	-	3997985	3998234	-62.65
scaffold_1_3050	-	None	3.4	agaagugugucugaagaauuuauc	gcauuucuucauuccauuucauu	scaffold_1	-	13236318	13236567	-53.5
scaffold_1_3278	-	Yes	1.6	ccuacgucgcucagauucgu	uacgcgacgggguauugu	scaffold_1	-	15452401	15452650	-83.7
scaffold_2_5478	-	Yes	516.7	uucguucguugaaacucuaaa	uaggguuucagugaucgaaaa	scaffold_2	+	15795285	15795534	-71
scaffold_2_6131	-	Yes	623.5	gugcucucuaccauugucaua	ugacaaugagagagagcacac	scaffold_2	+	25552156	25552405	-67.3
scaffold_2_6137	-	Yes	624.3	gugcucucuaccauugucaua	ugacaaugagagagagcacac	scaffold_2	+	25566778	25567027	-60.7
scaffold_2_6143	-	Yes	624.3	gugcucucuaccauugucaua	ugacaaugagagagagcacac	scaffold_2	+	25617949	25618198	-60.7
scaffold_2_8420	-	Yes	700.1	auauuugauaguuagugauuucgu	aaaucacuaaccgucaaguauaag	scaffold_2	-	23904881	23905130	-88.3
scaffold_2_8655	-	Yes	735.7	gugugucguggauauuaaaaugau	auuuugguguaaaaguau	scaffold_2	-	27464310	27464559	-47.9
scaffold_2_8758	-	Yes	36316.3	ucuuaccuaugccacccauucc	aaugggugcaugggcaagaga	scaffold_2	-	28618985	28619234	-83.5
scaffold_2_8924	-	Yes	280.5	cacucaacuguugggaucccuagc	uagggauccuaauaguuaagucc	scaffold_2	-	31635977	31636226	-70
scaffold_3_10325	-	Yes	3.5	aacguguguuucugauuuuguuaa	aaguagcaacauacccucaucacu	scaffold_3	+	16505085	16505334	-55.3
scaffold_3_13307	-	Yes	738.3	auccucccuaaucuguaaacucacu	agaguggcagaguagggcguugauag	scaffold_3	+	47447514	47447763	-68.9
scaffold_3_13713	-	Yes	2175.2	cauugguucugaguacgucuc	agaucugcaaauaagaaccac	scaffold_3	-	2576022	2576271	-40.2
scaffold_3_17886	-	Yes	49853	guacuguagcugugagggggacgu	cgucccccucacggcuacaguacc	scaffold_3	-	50071563	50071812	-150.8
scaffold_3_9268	-	Yes	3093.8	aaaugcggauuuguuguauacacc	guauacaaugaaucugcauuuuaa	scaffold_3	+	1838575	1838824	-105.1
scaffold_4_18489	-	None	1.2	acaagaguuuauggcuguaucauc	ugauauaguuauaaucuuuuauac	scaffold_4	+	7424817	7425066	-79
scaffold_5_25676	-	Yes	970.9	gugugucgugaauauuagaaugau	uuacuuuugaaugauauuuuauu	scaffold_5	+	37428454	37428703	-32.7
scaffold_5_28825	-	Yes	0.2	acuuauuuuguacaaacugacgug	aguuuguacaaaauaaauuuguac	scaffold_5	-	24453459	24453708	-66.8
scaffold_5_29177	-	Yes	0.8	acuuauuuuguacaaacugacgug	auaaguuuguacaaaauaaguuug	scaffold_5	-	27628610	27628859	-75.2
scaffold_6_31533	-	Yes	298.8	acaauacuguacaauaucuagugc	cauuauauuguauuauauuauauu	scaffold_6	+	11520370	11520619	-50.1
scaffold_6_32332	-	Yes	0	acuuauuuuguacaaacugacgug	uaaguuuguacaagaguuugugac	scaffold_6	+	21465934	21466183	-60.4
scaffold_7_35524	-	Yes	0.5	aaugaguuuuaaacuguagacugu	auacaguaaucuuuggaacucucu	scaffold_7	+	10266036	10266285	-70.6
scaffold_7_36515	-	Yes	7562.5	agacguucgcacuuuuuaaaaugc	auuuuaaaacgugcggaugucugc	scaffold_7	+	19096725	19096974	-86
scaffold_8_39714	-	Yes	3.5	acuuauuuuguacaaacugacgug	ucaguuuguacaaaauaaguuugu	scaffold_8	+	12910511	12910760	-97.5
scaffold_8_42240	-	Yes	1630.6	ucuucggauuggauuaauaaaacc	aaauuauuguuucucaaucaaagu	scaffold_8	-	13324692	13324941	-33.8
scaffold_8_42593	-	Yes	0	cugauaguuuucugaucuuuc	aaccuuggagggugucagug	scaffold_8	-	18029291	18029540	-63.1
scaffold_8_42594	-	Yes	5.6	cugauaguuuucugaucuuuc	aucgaaaaccuaucagucagacu	scaffold_8	-	18029476	18029725	-84.9
scaffold_9_43322	-	Yes	3284.6	uacugacgugauaugauaugauug	auuauaucaugccacguuaguuug	scaffold_9	+	1851242	1851491	-73
scaffold_9_43811	-	Yes	3.9	aacggcaagggaaauuuugauggc	uaucaaaaucuccauugucguuca	scaffold_9	+	7822115	7822364	-68.6
scaffold_9_43828	-	Yes	0.1	aaaaauucuguuaacuuucaacu	guuuauuagaauuuuuuu	scaffold_9	+	7887672	7887921	-63.9
scaffold_9_43847	-	Yes	3.6	aacggcaagggaaauuuugauggc	uaucaaaaucuccauugucguuca	scaffold_9	+	8019527	8019776	-61.4
scaffold_9_46098	-	Yes	3.3	accguaucacuguugcaacauagc	gcuacguuguaauagugauacggu	scaffold_9	-	5411658	5411907	-95.9
scaffold_9_48080	-	None	0	acuaaugacuagauggacuuuuag	uuaaguccuuguuuaugaguug	scaffold_9	-	30155360	30155609	-59
scaffold_7_38305	aly-miR168b-3p	-	3.4	aauuuaucuuguacaaacugacgu	aguuuguacaaaauaaauuuguac	scaffold_7	-	18291831	18292080	-52.9
scaffold_5_23813	aly-miR3439-3p	-	0	ucaaaucugugacuucgaaac	auuugaaaguuuggguuugug	scaffold_5	+	20095854	20096103	-64.1
scaffold_4_19848	ata-miR9863a-3p	-	6466.5	cuugaucuagcuucugaauucagu	uguuauggagcuuuaucg	scaffold_4	-	1501385	1501634	-53.7
scaffold_6_32335	ata-miR9863a-3p	-	6466.4	cuugaucuagcuucugaauucagu	uuguuauggagcuuuaccgaguu	scaffold_6	+	21526481	21526730	-48.9
scaffold_9_44899	ata-miR9863a-3p	-	6466.5	cuugaucuagcuucugaauucagu	uuguuauggagcuuuaccgaguu	scaffold_9	+	21041048	21041297	-54.9
scaffold_9_44907	ata-miR9863a-3p	-	6466.4	cuugaucuagcuucugaauucagu	uuguuauggagcuuuaccgaguu	scaffold_9	+	21047517	21047766	-48.9
scaffold_1_1918	csi-miR156	-	10485.2	ugacagaagagagugagcac	gcucacucucuaucugucacc	scaffold_1	+	25708429	25708678	-76.1
scaffold_1_2179	csi-miR156	-	11676.5	ugacagaagagagugagcac	gcucacugcucuuucugucagc	scaffold_1	-	1110677	1110926	-79.6
scaffold_1_4323	csi-miR156	-	13792.4	ugacagaagagagugagcac	ugcucgcuccucuucugucagc	scaffold_1	-	28593338	28593587	-75
scaffold_1_1720	osa-miR156k	-	857.3	augacagaagagagagaguac	gcucucucuucuccugucauug	scaffold_1	+	23475310	23475559	-61
scaffold_6_34631	ath-miR157a-5p	-	8786.3	uugacggaagauagagagcac	gcucucuauucuucugucauc	scaffold_6	-	22903800	22904049	-74
scaffold_3_17340	ath-miR159a	-	363738	uuuggauugaagggagcucua	gagcuccuugaaguccaaaag	scaffold_3	-	42897068	42897317	-98
scaffold_3_17341	ath-miR159a	-	363737	uuuggauugaagggagcucua	gagcuccuugaaguccaaaag	scaffold_3	-	42897052	42897301	-93.3
scaffold_3_17782	ath-miR159a	-	0.7	uuuggauugaagggagcacc	agcuaccuuuacuccaaaau	scaffold_3	-	48484117	48484366	-75.9
scaffold_2_8873	ath-miR160a-5p	-	912.9	ugccuggcucccuguaugccg	gcguacgaggagccaagcaua	scaffold_2	-	30834650	30834899	-77.6
scaffold_4_18224	ath-miR160a-5p	-	745.7	ugccuggcucccuguaugcca	gcguaugaggagccaugcaua	scaffold_4	+	3991036	3991285	-78
scaffold_6_31468	ath-miR160a-5p	-	967.1	ugccuggcucccuguaugcuu	agcgugcgaggagccaugcaug	scaffold_6	+	10448465	10448714	-79.1
scaffold_3_14122	ath-miR162a-3p	-	19768.5	ucgauaaaccucugcauccag	ggaggcagcgguucaucgauc	scaffold_3	-	8951072	8951321	-68.4
scaffold_3_17579	ath-miR164a	-	2130.6	uggagaagcagggcacgugca	cacgcgcuccccuucuccaac	scaffold_3	-	45856204	45856453	-75
scaffold_5_25450	ath-miR164a	-	2139.3	uggagaagcagggcacgugca	cacgcgcuccccuucuccaac	scaffold_5	+	33408130	33408379	-68
scaffold_7_35265	ath-miR164b-3p	-	951.4	caugugcccuagcucuccagc	uggagaagcagggcacaugcu	scaffold_7	+	7665690	7665939	-88.2
scaffold_3_13051	ath-miR165a-3p	-	148154	ucggaccaggcuucauucccc	ggaauguugucugguucgaga	scaffold_3	+	43731505	43731754	-72.9
scaffold_3_17712	ath-miR165a-3p	-	160545	ucggaccaggcuucauucccc	ggaauguugucuggcucgagg	scaffold_3	-	47795056	47795305	-70.5
scaffold_3_17713	ath-miR165a-3p	-	160549	ucggaccaggcuucauucccc	ggaauguugucuggcucgagg	scaffold_3	-	47794987	47795236	-71.6
scaffold_5_27452	ath-miR165a-3p	-	163815	ucggaccaggcuucauucccu	ggacuguugucuggcucgaug	scaffold_5	-	9961825	9962074	-76.1
scaffold_5_27453	ath-miR165a-3p	-	163815	ucggaccaggcuucauucccu	ggacuguugucuggcucgaug	scaffold_5	-	9961731	9961980	-72.2
scaffold_9_46062	ath-miR165a-3p	-	233940	ucggaccaggcuucauucccc	gaaugcugucugguucgagac	scaffold_9	-	4741029	4741278	-72.2
scaffold_9_44823	ath-miR166a-5p	-	5.3	ggacuguuuugcuuguuugucagc	aaccagcaaaacaguacccuuu	scaffold_9	+	20264078	20264327	-82.8
scaffold_9_44851	ath-miR166a-5p	-	6.4	ggacuguuuugcuuguuugucagc	aaccagcaaaacaguacccuuu	scaffold_9	+	20461721	20461970	-91.7
scaffold_9_44853	ath-miR166a-5p	-	6.4	ggacuguuuugcuuguuugucagc	aaccagcaaaacaguacccuuu	scaffold_9	+	20476642	20476891	-91.7
scaffold_3_17453	ath-miR167a-5p	-	5194.6	ugaagcugccagcaugaucuau	ggucaugcucugacagccucacu	scaffold_3	-	44075255	44075504	-66.3
scaffold_2_6724	ath-miR168b-3p	-	3.3	aauuuaucuuguacaaacugacgu	auuaauuuauacaaaaaaaauuua	scaffold_2	+	35997125	35997374	-33
scaffold_2_8272	ath-miR171b-3p	-	376.6	uugagccgcgucaauaucucc	agguauuggcgcgccucaauu	scaffold_2	-	22316405	22316654	-78.4
scaffold_6_33985	ath-miR2111a-5p	-	97	uaaucugcauccugagguuug	guccucaggauacggauuacc	scaffold_6	-	15052040	15052289	-84.9
scaffold_2_8704	ath-miR319a	-	7	uuggacugaagggagcuccc	gagcucucuucaguucacuu	scaffold_2	-	28033485	28033734	-96.8
scaffold_3_9221	ath-miR319a	-	9682.8	uuggacugaagggagcuccc	gagcuuucuucgguccacuu	scaffold_3	+	1238909	1239158	-88.7
scaffold_5_23391	ath-miR319a	-	18482.1	uuggacugaagggagcuccu	agagcuuucuucaguccacuc	scaffold_5	+	14995122	14995371	-86.8
scaffold_6_31928	ath-miR390a-5p	-	2843.2	aagcucaggagggauagcgcc	cgcuauccauccugaguuuca	scaffold_6	+	16983865	16984114	-78.4
scaffold_8_40978	ath-miR390a-5p	-	1688.7	aagcucaggagggauagcgcc	cgcuaucuauccugaguuuuc	scaffold_8	+	24878579	24878828	-70.1
scaffold_5_23062	ath-miR394a	-	3.5	uuggcauucuguccaccucc	agguggcuagcaugccuaac	scaffold_5	+	11402285	11402534	-58.7
scaffold_5_25986	ath-miR394a	-	3.9	uuggcauucuguccaccucc	aggugggcauacugccaacu	scaffold_5	+	42405325	42405574	-67.4
scaffold_3_12417	ath-miR395a	-	597.1	cugaaguguuugggggaacuc	guuccuccgagcacuucauug	scaffold_3	+	38273034	38273283	-96.6
scaffold_3_12425	ath-miR395a	-	596.4	cugaaguguuugggggaacuc	guuccuccgaucacuucauug	scaffold_3	+	38297785	38298034	-82.7
scaffold_4_19645	ath-miR395a	-	626.7	cugaaguguuugggggaacuc	guuccccugaacacuucauug	scaffold_4	+	23647529	23647778	-84.3
scaffold_1_132	ath-miR396a-5p	-	3.9	uuccacagcuuucuugaacug	agaaagcuguggaaaacu	scaffold_1	+	1677644	1677893	-67.5
scaffold_1_2219	ath-miR396a-5p	-	4.4	uuccacagcuuucuugaau	uucaagaaagcuguggaaga	scaffold_1	-	1677524	1677773	-74.4
scaffold_1_4165	ath-miR396a-5p	-	61807.5	uuccacagcuuucuugaacug	guucaauaaagcugugggaag	scaffold_1	-	25784660	25784909	-78.6
scaffold_3_17634	ath-miR403-3p	-	8892.7	uuagauucacgcacaaacucg	gguuugugcgugaauuuaaua	scaffold_3	-	46661835	46662084	-63
scaffold_5_25549	ath-miR403-3p	-	5.8	auaagaguuugugacuguaucauc	auagacacaaacuauuguacaaau	scaffold_5	+	35491567	35491816	-87
scaffold_9_43263	ath-miR403-3p	-	4.2	uuagauucacgcacaaacucg	aguuugugcgugaaucuaacc	scaffold_9	+	741402	741651	-72.3
scaffold_9_45786	ath-miR403-3p	-	330.2	uuagauucacgcacaaacuug	aguuugugcgugaaucuaaca	scaffold_9	-	741526	741775	-94.2
scaffold_6_31992	ath-miR5014a-3p	-	890.9	aacuaucuuguacaaacugacgug	caucaguuuguccaaaaa	scaffold_6	+	17960387	17960636	-61.6
scaffold_2_6894	ath-miR780.2	-	782.9	agcuguccuucgugaauucauggc	aaggaacgaagcccaaugcucaac	scaffold_2	-	2459733	2459982	-52.9
scaffold_3_11191	ath-miR827	-	553.2	uuagaugaccaucaacaaaca	cuuguugauugucaucuaauc	scaffold_3	+	25587847	25588096	-52.2
scaffold_6_34043	ath-miR841b-3p	-	3.4	aaauuucuuaggauuugaaacgug	uuguuuuaagguuuuauuugc	scaffold_6	-	16059143	16059392	-47.6
scaffold_1_3198	ath-miR859	-	6670.6	gcucucugugcuucugucauca	gugacagaagauagagagcgc	scaffold_1	-	15209057	15209306	-79.9
scaffold_7_35295	ath-miR868-3p	-	2531.5	auucuuaaucgguaauaagacggg	ccguauaugcaaaugggaugaaaa	scaffold_7	+	7953899	7954148	-58.2
scaffold_3_13668	atr-miR8553b	-	7.4	auuuauuuuguacaaacugaugug	caguuuguaaaaaauaaauuuaua	scaffold_3	-	1682080	1682329	-102
scaffold_3_9559	atr-miR8553b	-	37343.9	aauuuauuuuguacaaacugacgu	ucaguuuguacaaaauaaguuugu	scaffold_3	+	6448447	6448696	-89.6
scaffold_5_28841	atr-miR8553b	-	4.4	aauuuauuuuguacaaacugacgu	auaaguuuguacaaaauaaguuug	scaffold_5	-	24575082	24575331	-74.8
scaffold_6_32276	atr-miR8553b	-	3.4	aauuuauuuuguacaaacugacgu	uacaaaauaaauuuguaca	scaffold_6	+	20902133	20902382	-54.1
scaffold_9_43409	atr-miR8553b	-	6.7	aauuuauuuuguacaaacugacgu	aguuuguacaaaauaaauuuguac	scaffold_9	+	3590501	3590750	-94.3
scaffold_9_43741	atr-miR8553b	-	21228	acuuauuuuguacaaacugacgug	acaucaguuuguacaaaauaaauu	scaffold_9	+	7020850	7021099	-86.7
scaffold_7_36241	bdi-miR166f	-	4.1	ucuuggaccaggcuucauucc	ggaauguugucugguucaaga	scaffold_7	+	15646438	15646687	-70.8
scaffold_5_29199	bdi-miR7725a-5p	-	2063.7	auucgggacgaguuuacaacguug	acgucguaaacucgucucguacu	scaffold_5	-	27803504	27803753	-79.2
scaffold_3_16242	bdi-miR7764-5p	-	549.4	ugcaucagauuuaggauauggagg	uuuauuccuugcaaauccugc	scaffold_3	-	33079771	33080020	-41.7
scaffold_5_29990	bra-miR9560a-5p	-	114.8	ucauauuugcuccaccaccugugg	acaggagguggaacaaauaugaaa	scaffold_5	-	33719348	33719597	-69.1
scaffold_1_1509	bra-miR9563a-3p	-	114533	uuucucuuaucuuuuaucugug	acagguaaagaugagagaaaa	scaffold_1	+	20985765	20986014	-74.6
scaffold_1_1919	bra-miR9563a-3p	-	141.3	uugagccgcgccaauaucacu	cgauauuggugagguucaauc	scaffold_1	+	25748068	25748317	-69.1
scaffold_5_24759	cca-miR6109	-	3.4	auggacgauuuacucauuggaagu	ugcugaucgccaucuuuua	scaffold_5	+	27178548	27178797	-48.6
scaffold_3_9747	cpa-miR319	-	12104	auuggacugaagggagcucc	agcuccuuucaggccaauacc	scaffold_3	+	9860350	9860599	-98.3
scaffold_9_43557	cre-miR914	-	7.1	uuuguccacggauuggggcca	caauccguggacaaagga	scaffold_9	+	5308135	5308384	-97.9
scaffold_3_13596	csi-miR166a	-	160821	ucggaccaggcuucauucccc	ggaauguugucuggcucgagg	scaffold_3	-	439818	440067	-66.7
scaffold_7_34899	csi-miR172a-5p	-	1078.1	gcagcguccucaagauucaca	agaaucuugaugaugcugcaa	scaffold_7	+	1319345	1319594	-72.8
scaffold_1_1505	csi-miR3951	-	307742	uuucucuuaucguuaucugug	uagauaaagaugagagaaaaa	scaffold_1	+	20960909	20961158	-69.6
scaffold_9_43546	csi-miR3954	-	22528.3	uuggacagagaaaucacgguca	accguguuucucugcccaauc	scaffold_9	+	5038097	5038346	-58.2
scaffold_9_43547	csi-miR3954	-	22528.4	uuggacagagaaaucacgguca	accguguuucucugcccaauc	scaffold_9	+	5038007	5038256	-62.2
scaffold_2_8756	csi-miR472	-	35136.1	uuuuucccacaccucccauccc	gaugggugaguugggaaaaua	scaffold_2	-	28603065	28603314	-86.9
scaffold_3_13629	csi-miR473	-	4871.2	acucucccucaagggcuucuga	ugagguucuuggggagaguag	scaffold_3	-	1032985	1033234	-62.4
scaffold_4_19058	csi-miR477a	-	2639.2	accucccucgaaggcuuccaa	ggaaacccuagggggaggucg	scaffold_4	+	14416223	14416472	-77.8
scaffold_2_5126	csi-miR477b	-	3.7	acucucccucaagggcuucucu	cguagcccucagguagaguga	scaffold_2	+	9802812	9803061	-64.2
scaffold_3_14463	csi-miR479	-	26658.7	ugugauauugguucggcucauc	cgagccgaaucaauaucacuc	scaffold_3	-	12772843	12773092	-65.8
scaffold_9_45448	ghr-miR7496a	-	3.6	uuagugaauucugucgauuuggac	uuaaauagacgaaauuuauuaaca	scaffold_9	+	27731873	27732122	-59.6
scaffold_5_28250	gma-miR159c	-	0.1	auuggagugaagggagcucc	uguuccccagcuaccuaaau	scaffold_5	-	19744513	19744762	-68.4
scaffold_4_18127	gma-miR319g	-	6.9	uggacugaagggagcuccuuc	gagcuuccuucagcccacuc	scaffold_4	+	2444800	2445049	-95.9
scaffold_9_43568	gma-miR4374b	-	394.1	gauucuuucacagucguuggauga	aucuaacgguuauggaagaaucau	scaffold_9	+	5489346	5489595	-40
scaffold_2_8662	gma-miR482a-5p	-	947.4	agaauuugugacuguaucaucacu	aaugauauaguuacaaacucuuau	scaffold_2	-	27548907	27549156	-58.4
scaffold_3_9958	gma-miR5770b	-	3.7	aagacugggguuuugacaaaucuc	uuugaaaaaccagccuuuug	scaffold_3	+	12036565	12036814	-63.7
scaffold_8_39734	gma-miR5770b	-	3.4	aagacugggguuuugacaaaucuc	ugguuugaaaaaccagccuuuc	scaffold_8	+	13322920	13323169	-52.5
scaffold_6_34338	gra-miR7504d	-	1093.4	uaggauaaaaaauuugagaugugu	acauuucaaauuucuuaucc	scaffold_6	-	19753351	19753600	-85.8
scaffold_5_29622	gra-miR8695	-	209.3	aggauguaaaguaaucacgaugug	caaucuuggaugcucccucauuu	scaffold_5	-	31267320	31267569	-27.1
scaffold_5_25021	gra-miR8713	-	4.7	acaaugacuguuuuuauaaauaac	uauauaauaaaaccaucaugauaa	scaffold_5	+	29346766	29347015	-77.7
scaffold_5_25025	gra-miR8713	-	4.6	acaaugacuguuuuuauaaauaac	uauauaauaaaaucgucaugauaa	scaffold_5	+	29376134	29376383	-76.5
scaffold_9_43472	mdm-miR167h	-	3838.6	ugaagcugccagcaugaucuua	agaucaugcggcaguuucacc	scaffold_9	+	4164057	4164306	-70.1
scaffold_4_21535	mtr-miR2595	-	321.4	aaggacauaaagaauaaugcaaau	ugcugauucuuggugucc	scaffold_4	-	25524599	25524848	-60.3
scaffold_1_2216	mtr-miR4414a-3p	-	3.5	auccaacgacugcuauauaaucau	aauuauacagcaaucauuugauuuu	scaffold_1	-	1667573	1667822	-58.2
scaffold_1366_49052	mtr-miR5206a	-	7.8	acgggggauucuuuugguugggga	ccuuaagaaucccccucc	scaffold_1366	+	152	401	-109.2
scaffold_1366_49054	mtr-miR5206a	-	7.8	acgggggauucuuuugguugggga	ccuuaagaaucccccucc	scaffold_1366	+	1149	1398	-109.2
scaffold_1366_49056	mtr-miR5206a	-	7.8	acgggggauucuuuugguugggga	ccuuaagaaucccccucc	scaffold_1366	+	2146	2395	-109.2
scaffold_1366_49058	mtr-miR5206a	-	7.8	acgggggauucuuuugguugggga	ccuuaagaaucccccucc	scaffold_1366	+	3143	3392	-109.2
scaffold_6_32560	mtr-miR5211	-	1259.6	ucgcaggggagaugggaccaac	cggugccauccuccugcgaua	scaffold_6	+	24421040	24421289	-94.7
scaffold_6_30882	mtr-miR5224b	-	1215.2	aaaggauucucuaggagaacgugu	acacgacuuuagagagcaauuaag	scaffold_6	+	3621507	3621756	-50.3
scaffold_6_34275	mtr-miR5296	-	70279.9	uguuuugggugaaacggguguu	gcuugugacccuaggcugaaccca	scaffold_6	-	18972043	18972292	-61.2
scaffold_4_20349	nta-miR6157	-	5.5	agaguuguaguauuugaagagugu	acuccuuaaauauuacaacuuuua	scaffold_4	-	7914367	7914616	-84.3
scaffold_7_36986	osa-miR169i-5p.2	-	4.4	ggggguguagcucauauggu	uauguauauuauauuucuga	scaffold_7	-	5088831	5089080	-74.6
scaffold_2_7738	osa-miR171b	-	124.4	ugauugagccgugccaauauc	uguuggcauagcucaauccga	scaffold_2	-	13369233	13369482	-74.3
scaffold_2_8266	osa-miR171b	-	6	ugauugagccgugccaauauc	uauuggugcgguucaauaaga	scaffold_2	-	22195320	22195569	-88
scaffold_2_9114	osa-miR171b	-	143	ugauugagccgugccaauauc	auauuggcgcgguucaaucug	scaffold_2	-	35379148	35379397	-59.39
scaffold_5_30426	osa-miR171b	-	116.9	ugauugagccgugccaauauc	uauuggcccgguucauucaga	scaffold_5	-	42334838	42335087	-55.77
scaffold_3_10979	osa-miR2878-5p	-	0	cucgaugauguagaaaauucu	cuuuuuuccagguuauuagag	scaffold_3	+	23765293	23765542	-64.6
scaffold_2_7390	osa-miR398b	-	2123.1	uguguucucaggucgccccug	ggggcgacaugagaucacaug	scaffold_2	-	8093621	8093870	-88.6
scaffold_8_39336	osa-miR5077	-	10296	auuggucgggugcaccaccucagc	ugaggugguguguccgaccagugg	scaffold_8	+	8211980	8212229	-117.5
scaffold_8_40704	osa-miR530-5p	-	97.7	ugcauuugcaccugcaccuug	aggugcagcuguauaugcagg	scaffold_8	+	21439564	21439813	-72.7
scaffold_2_8827	osa-miR5498	-	6.6	ugagcuguuuggcuauucucgc	gagauagccaacggcucaug	scaffold_2	-	29831622	29831871	-93.2
scaffold_3_9355	ppt-miR1028a-3p	-	5851.3	gagaacguguagaucuagaagguc	aucucuaagucacacguaucuuuu	scaffold_3	+	3143483	3143732	-49.2
scaffold_1_2402	ppt-miR319a	-	3.6	uuuggacugaagggagcucc	gguuccuugcggcccaaaac	scaffold_1	-	4702927	4703176	-62.5
scaffold_2_4775	ppt-miR899	-	839	ggggauguaucucagauggu	caucugaucaauuugccau	scaffold_2	+	4871011	4871260	-46
scaffold_7_36709	ptc-miR396f	-	4.1	uuccacggcuuucuugaacgu	guucaagaagcuguggaa	scaffold_7	-	378899	379148	-71.2
scaffold_4_21173	ptc-miR396g-5p	-	1541.6	uuccacggcuuucuugaacuu	gcucaagaaugccguggg	scaffold_4	-	18510522	18510771	-65.1
scaffold_8_40213	ptc-miR472a	-	34571.9	ucccuacuccacccaugccaua	ugguaugggugaguagggaag	scaffold_8	+	16726631	16726880	-75.6
scaffold_3_13487	ptc-miR473a-5p	-	10828.7	guacuguagccgugagggggacgc	gucccccucacagcuacaguaccc	scaffold_3	+	50071419	50071668	-112.4
scaffold_5_22886	ptc-miR475a-3p	-	1004.5	uuacagugcaacugugguaccgug	cgguaccacaauugcaucacagu	scaffold_5	+	9385361	9385610	-92.5
scaffold_5_27405	ptc-miR475a-3p	-	1004.5	uuacagugcaacugugguaccgug	cgguaccacaauugcaucacagu	scaffold_5	-	9376411	9376660	-92.5
scaffold_9_43269	ptc-miR478a	-	4	guugacgucucucgaauauuugag	caaaauuugagugaaggc	scaffold_9	+	756405	756654	-69.1
scaffold_3_13129	sbi-miR6232a-3p	-	27128.1	ggggauguagcucaaaugguagagc	uacucuguuugggccuguu	scaffold_3	+	45133083	45133332	-67.8
scaffold_1_1805	sbi-miR6235-5p	-	1174.1	uugugagaggcuguaccuuacguu	cguaagauacaacuucuuacaaga	scaffold_1	+	24477734	24477983	-66.2
scaffold_5_23944	vvi-miR3625-5p	-	4.6	uuaaccuuccaccagugaucug	uugguggcaggauuaaccucg	scaffold_5	+	20499363	20499612	-77
scaffold_5_26923	vvi-miR3625-5p	-	5.5	uuaaccuuccaccagugaucug	gauuauugguggcaggcuucag	scaffold_5	-	4332040	4332289	-84.6
scaffold_6_32562	vvi-miR3627-5p	-	4.4	uugucgcaggagcgguggcacc	agugccagcauccugugacaag	scaffold_6	+	24427070	24427319	-74.7
scaffold_6_34757	vvi-miR3627-5p	-	4868.5	uugucgccggagagauagcacc	cgccaucucccggugacaaga	scaffold_6	-	24423059	24423308	-81
scaffold_6_34565	zma-miR169m-3p	-	3.4	uuauccaaucuuugcuaauuugu	aaauuccaauuuuuggccaaaa	scaffold_6	-	22470074	22470323	-49.6
scaffold_3_17787	zma-miR319a-5p	-	11456.7	gagcucucugaacuccaaguc	auuggagugaagggagcucc	scaffold_3	-	48492201	48492450	-94.9
scaffold_2_6569	zma-miR397b-3p	-	662.1	accagcgcugcacucgaucaug	ucauugagugcagcguugaug	scaffold_2	+	32706382	32706631	-63.2
