# Supplementary material for: MicroRNA Sequencing Revealed Citrus Adaptation to Long-Term Boron Toxicity through Modulation of Root Development by miR319 and miR171
Source: Int J Mol Sci. 2019 Mar 21;20(6):1422. doi: 10.3390/ijms20061422 (PMC6470687; doi:10.3390/ijms20061422)
Supplement: Supplementary file 1 [file ijms-20-01422-s001.zip › Supplementary Dataset S2.xls]

## Sheet: SC1_SC2_SC3_vs_SB1_SB2_SB3.DEG_
	miRNAs	#ID	Homology	Mature sequence (5'-3')	PValue	FDR	log2FC	Regulated
C. grandis	miR167a	miR167a	ccl-miR167a	ugaagcugccagcaugaucuga	0.0464084	0.560215	0.611316	up
	miR167b	miR167b	ccl-miR167b	ugaagcugccagcaugaucuga	0.0464084	0.560215	0.611316	up
	miR171	miR171	ccl-miR171	ugauugagccgcgccaauauc	0.215012	0.931719	-1.50416	down
	miR-RN01	scaffold_3_13307	-	auccucccuaaucuguaaacucacu	0.190873	0.921644	0.765121	up
	miR-RN02	scaffold_3_13713	-	cauugguucugaguacgucuc	0.042861	0.560215	-0.879422	down
	ci-miRN17	scaffold_3_17886	-	guacuguagcugugagggggacgu	0.0454604	0.560215	-2.81079	down
	miR-RN03	scaffold_9_43828	-	aaaaauucuguuaacuuucaacu	0.210482	0.931719	-1.62457	down
	miR156	scaffold_1_4323	csi-miR156	ugacagaagagagugagcac	0.0679979	0.683946	0.621812	up
	miR157	scaffold_6_34631	ath-miR157a-5p	uugacggaagauagagagcac	0.0269571	0.560215	0.891673	up
	miR164b-3p	scaffold_7_35265	ath-miR164b-3p	caugugcccuagcucuccagc	0.319635	0.9945	-1.89062	down
	miR167b-3p	scaffold_3_17453	ath-miR167a-5p	ugaagcugccagcaugaucuau	0.10363	0.761455	0.609594	up
	miR395a	scaffold_3_12417	ath-miR395a	cugaaguguuugggggaacuc	0.132412	0.804088	1.06604	up
	miR780	scaffold_2_6894	ath-miR780.2	agcuguccuucgugaauucauggc	0.0959589	0.745045	-0.920001	down
	miR9560	scaffold_5_29990	bra-miR9560a-5p	ucauauuugcuccaccaccugugg	0.171678	0.876296	3.96111	up
	miR9563	scaffold_1_1919	bra-miR9563a-3p	uugagccgcgccaauaucacu	0.367054	0.9945	-0.866252	down
	miR319	scaffold_3_9747	cpa-miR319	auuggacugaagggagcucc	0.0963879	0.745045	0.722429	up
	miR172a-5p	scaffold_7_34899	csi-miR172a-5p	gcagcguccucaagauucaca	0.318532	0.9945	0.594325	up
	miR3951	scaffold_1_1505	csi-miR3951	uuucucuuaucguuaucugug	0.0445485	0.560215	-4.64639	down
	miR3954	scaffold_9_43546	csi-miR3954	uuggacagagaaaucacgguca	0.00480548	0.406063	-1.01338	down
	mir7496	scaffold_9_45448	ghr-miR7496a	uuagugaauucugucgauuuggac	0.0902663	0.745045	#NAME?	down
	miR159	scaffold_5_28250	gma-miR159c	auuggagugaagggagcucc	0.0728463	0.683946	0.936333	up
	miR5770	scaffold_3_9958	gma-miR5770b	aagacugggguuuugacaaaucuc	0.429931	0.9945	1.0117	up
	miR167h	scaffold_9_43472	mdm-miR167h	ugaagcugccagcaugaucuua	0.159302	0.876296	0.626031	up
	miR5206	scaffold_1366_49052	mtr-miR5206a	acgggggauucuuuugguugggga	0.0431838	0.560215	0.615495	up
	miR5211	scaffold_6_32560	mtr-miR5211	ucgcaggggagaugggaccaac	0.199462	0.924792	0.822787	up
	miR6157	scaffold_4_20349	nta-miR6157	agaguuguaguauuugaagagugu	0.507428	0.9945	-0.598083	down
	miR171b.1	scaffold_2_7738	osa-miR171b	ugauugagccgugccaauauc	0.34309	0.9945	0.730562	up
	miR171b.2	scaffold_2_8266	osa-miR171b	ugauugagccgugccaauauc	0.352805	0.9945	0.720282	up
	miR171b.3	scaffold_2_9114	osa-miR171b	ugauugagccgugccaauauc	0.3554	0.9945	0.715941	up
	miR171b.4	scaffold_5_30426	osa-miR171b	ugauugagccgugccaauauc	0.270437	0.9945	0.873537	up
	miR398	scaffold_2_7390	osa-miR398b	uguguucucaggucgccccug	0.333774	0.9945	-1.22343	down
	miR396g-5p	scaffold_4_21173	ptc-miR396g-5p	uuccacggcuuucuugaacuu	0.202469	0.924792	-0.687965	down
	miR472	scaffold_8_40213	ptc-miR472a	ucccuacuccacccaugccaua	0.028275	0.560215	0.66604	up
	miR3627.1	scaffold_6_32562	vvi-miR3627-5p	uugucgcaggagcgguggcacc	0.135353	0.804088	0.781219	up
	miR3627.2	scaffold_6_34757	vvi-miR3627-5p	uugucgccggagagauagcacc	0.020794	0.560215	1.03289	up
	miR319-5p	scaffold_3_17787	zma-miR319a-5p	gagcucucugaacuccaaguc	0.136035	0.804088	1.11753	up
	miR397-3p	scaffold_2_6569	zma-miR397b-3p	accagcgcugcacucgaucaug	0.523275	0.9945	-0.960683	down
C. sinensis	miR-RN04	scaffold_9_43811	-	aacggcaagggaaauuuugauggc	0.0944379	0.804827	-1.19233	down
	miR-RN05	scaffold_9_43847	-	aacggcaagggaaauuuugauggc	0.0944379	0.804827	-1.19233	down
	miR156k	scaffold_1_1720	osa-miR156k	augacagaagagagagaguac	0.174959	0.804827	0.95621	up
	miR9560	scaffold_5_29990	bra-miR9560a-5p	ucauauuugcuccaccaccugugg	0.0741597	0.804827	2.15256	up
	miR477	scaffold_4_19058	csi-miR477a	accucccucgaaggcuuccaa	0.0345508	0.804827	0.628943	up
	miR159	scaffold_5_28250	gma-miR159c	auuggagugaagggagcucc	0.130245	0.804827	0.662561	up
	miR8695	scaffold_5_29622	gra-miR8695	aggauguaaaguaaucacgaugug	0.455732	0.901054	0.624824	up
	miR398	scaffold_2_7390	osa-miR398b	uguguucucaggucgccccug	3.166e-05	0.00544552	-1.59674	down
	miR2111a	scaffold_6_33985	ptc-miR2111a	uaaucugcauccugagguuug	0.658262	0.938307	-0.678421	down
	miR319-5p	scaffold_3_17787	zma-miR319a-5p	gagcucucugaacuccaaguc	0.131786	0.804827	1.14835	up
	miR397b-3p	scaffold_2_6569	zma-miR397b-3p	accagcgcugcacucgaucaug	0.000335998	0.0288959	-1.42145	down
