# Supplementary material for: MicroRNA Sequencing Revealed Citrus Adaptation to Long-Term Boron Toxicity through Modulation of Root Development by miR319 and miR171
Source: Int J Mol Sci. 2019 Mar 21;20(6):1422. doi: 10.3390/ijms20061422 (PMC6470687; doi:10.3390/ijms20061422)
Supplement: Supplementary file 1 [file ijms-20-01422-s001.zip › Supplementary Dataset S3.xls]

## Sheet: Sheet1
	miRNAs	#ID	Candidate targets	Annotation	Possibly targeted by other miRNAs in our libraries
C. grandis	miR156	scaffold_1_4323	Ciclev10011938m.g.v1.0	SBP domain	miR157; miR156k
	miR156	scaffold_1_4323	Ciclev10019546m.g.v1.0	SBP domain	-
	miR156	scaffold_1_4323	Ciclev10020532m.g.v1.0	SBP domain	miR156k
	miR156	scaffold_1_4323	Ciclev10031270m.g.v1.0	SBP domain	miR156k
	miR156	scaffold_1_4323	Ciclev10031391m.g.v1.0	SBP domain	miR157; miR156k
	miR156	scaffold_1_4323	Ciclev10031834m.g.v1.0	SBP domain	miR156k
	miR156	scaffold_1_4323	Ciclev10032171m.g.v1.0	SBP domain	miR156k
	miR159	scaffold_5_28250	Ciclev10004527m.g.v1.0	Protein kinase domain	-
	miR167a	ccl-miR167a	Ciclev10008567m.g.v1.0	Core-2/I-Branching enzyme	miR167b
	miR167h	scaffold_9_43472	Ciclev10025048m.g.v1.0	Sin-like protein conserved region	-
	miR171	ccl-miR171	Ciclev10018916m.g.v1.0	GRAS domain family	miR9563; miR171b.1; miR171b.2; miR171b.3; miR171b.4
	miR171	ccl-miR171	Ciclev10019083m.g.v1.0	GRAS domain family	miR9563; miR171b.1; miR171b.2; miR171b.3; miR171b.4
	miR171	ccl-miR171	Ciclev10019094m.g.v1.0	GRAS domain family	miR9563; miR171b.1; miR171b.2; miR171b.3; miR171b.4
	miR172a-5p	scaffold_7_34899	Ciclev10000290m.g.v1.0	Fms-interacting protein	-
	miR172a-5p	scaffold_7_34899	Ciclev10016648m.g.v1.0	B-cell receptor	-
	miR172a-5p	scaffold_7_34899	Ciclev10027617m.g.v1.0	--	-
	miR319	scaffold_3_9747	Ciclev10000733m.g.v1.0	Calmodulin binding protein-like	-
	miR319	scaffold_3_9747	Ciclev10000756m.g.v1.0	Myb-like DNA-binding domain	miR159
	miR319	scaffold_3_9747	Ciclev10002179m.g.v1.0	Dof domain, zinc finger	-
	miR319	scaffold_3_9747	Ciclev10014986m.g.v1.0	TCP family transcription factor	-
	miR319-5p	scaffold_3_17787	Ciclev10004461m.g.v1.0	ABC1 family	-
	miR3951	scaffold_1_1505	Ciclev10028368m.g.v1.0	Leucine Rich repeats	-
	miR3954	scaffold_9_43546	Ciclev10011170m.g.v1.0	Weak chloroplast movement under blue light	-
	miR395a	scaffold_3_12417	Ciclev10004931m.g.v1.0	Thiolase	-
	miR396g-5p	scaffold_4_21173	Ciclev10003452m.g.v1.0	Cation transporting ATPase	-
	miR396g-5p	scaffold_4_21173	Ciclev10006950m.g.v1.0	Alpha/beta hydrolase family	-
	miR396g-5p	scaffold_4_21173	Ciclev10019529m.g.v1.0	Growth-regulating factor 3	-
	miR398	scaffold_2_7390	Ciclev10009458m.g.v1.0	Plastocyanin-like domain	-
C. sinensis	miR156k	scaffold_1_1720	Ciclev10011938m.g.v1.0	SBP domain	miR156; miR157
	miR156k	scaffold_1_1720	Ciclev10020532m.g.v1.0	SBP domain	miR156
	miR156k	scaffold_1_1720	Ciclev10031270m.g.v1.0	SBP domain	miR156
	miR156k	scaffold_1_1720	Ciclev10031391m.g.v1.0	SBP domain	miR156
	miR156k	scaffold_1_1720	Ciclev10031834m.g.v1.0	SBP domain	miR156
	miR156k	scaffold_1_1720	Ciclev10032171m.g.v1.0	SBP domain	miR156
	miR159	scaffold_5_28250	Ciclev10000756m.g.v1.0	Myb-like DNA-binding domain	miR319
	miR159	scaffold_5_28250	Ciclev10004527m.g.v1.0	Protein kinase domain
	miR2111a	scaffold_6_33985	Ciclev10015288m.g.v1.0	Kelch motif
	miR319-5p	scaffold_3_17787	Ciclev10004461m.g.v1.0	ABC1 family
	miR398	scaffold_2_7390	Ciclev10009458m.g.v1.0	Plastocyanin-like domain
