# Supplementary material for: MicroRNA Sequencing Revealed Citrus Adaptation to Long-Term Boron Toxicity through Modulation of Root Development by miR319 and miR171
Source: Int J Mol Sci. 2019 Mar 21;20(6):1422. doi: 10.3390/ijms20061422 (PMC6470687; doi:10.3390/ijms20061422)
Supplement: Supplementary file 1 [file ijms-20-01422-s001.zip › Supplementary Table S1.xls]

## Sheet: Sheet1
	Specific forward	Reverse
U6	ACAGAGAAGATTAGCATGGCC	GACCAATTCTCGATTTGTGCG
miR156	TGAGCGATGACAGAAGAGAGA	GTCGTATCCAGTGCAGGGTCCGAGGTATTCGCACTGGATACGACGTACTC
miR157	CGCAGATTGACGGAAGATAGA	GTCGTATCCAGTGCAGGGTCCGAGGTATTCGCACTGGATACGACGTGCTC
miR319	TGAACGATTGGACTGAAGGG	GTCGTATCCAGTGCAGGGTCCGAGGTATTCGCACTGGATACGACGGAGCT
miR159	GCGTTAATTGGAGTGAAGGG	GTCGTATCCAGTGCAGGGTCCGAGGTATTCGCACTGGATACGACGGAGCT
miR395a	TATGCTGAAGTGTTTGGGGGAA	GTCGTATCCAGTGCAGGGTCCGAGGTATTCGCACTGGATACGACGAGTTC
miR167b	TGATTGAAGCTGCCAGCATGAT	GTCGTATCCAGTGCAGGGTCCGAGGTATTCGCACTGGATACGACATAGAT
miR167-3p	TGATTGAAGCTGCCAGCATGTC	GTCGTATCCAGTGCAGGGTCCGAGGTATTCGCACTGGATACGACTCAGAT
miR167h	TGATTGAAGCTGCCAGCATGTA	GTCGTATCCAGTGCAGGGTCCGAGGTATTCGCACTGGATACGACTAAGAT
miR171	TATATTGATTGAGCCGCGCC	GTCGTATCCAGTGCAGGGTCCGAGGTATTCGCACTGGATACGACGATATT
miR398	AGGTTCTGTGTTCTCAGGTCG	GTCGTATCCAGTGCAGGGTCCGAGGTATTCGCACTGGATACGACCAGGGG
miR396g-5p	CTAAGATTCCACGGCTTTCTT	GTCGTATCCAGTGCAGGGTCCGAGGTATTCGCACTGGATACGACAAGTTC
miR3954	CGATAGTTGGACAGAGAAATCA	GTCGTATCCAGTGCAGGGTCCGAGGTATTCGCACTGGATACGACTGACCG
miR3951	TCATGGTTTCTCTTATCGTTA	GTCGTATCCAGTGCAGGGTCCGAGGTATTCGCACTGGATACGACCACAGA
miR9563	TCATGGTTTCTCTTATCTTTTA	GTCGTATCCAGTGCAGGGTCCGAGGTATTCGCACTGGATACGACCACAGA
miR472a	CTAATATCCCTACTCCACCCAT	GTCGTATCCAGTGCAGGGTCCGAGGTATTCGCACTGGATACGACTATGGC
ci-miRN17	ACGTTAGTACTGTAGCTGTGAGG	GTCGTATCCAGTGCAGGGTCCGAGGTATTCGCACTGGATACGACTCGTCC
miR2111a	CTCGTAATCTGCATCCTGAGGT	GTCGTATCCAGTGCAGGGTCCGAGGTATTCGCACTGGATACGACCAAACC
miR164b-3p	CTATAGCATGTGCCCTAGCTC	GTCGTATCCAGTGCAGGGTCCGAGGTATTCGCACTGGATACGACGCTGGA
miR-RN04	CTAAGTAACGGCAAGGGAAATT	GTCGTATCCAGTGCAGGGTCCGAGGTATTCGCACTGGATACGACGCCATC
miR780	CTATACAGCTGTCCTTCGTGAATT	GTCGTATCCAGTGCAGGGTCCGAGGTATTCGCACTGGATACGACGCCATG
miR5206	TACGGGGGATTCTTTTGGT	GTCGTATCCAGTGCAGGGTCCGAGGTATTCGCACTGGATACGACTCCCCA
miR5498	CAGCGAAGAGTTGTAGTATTTGAA	GTCGTATCCAGTGCAGGGTCCGAGGTATTCGCACTGGATACGACACACTC
Universal reverse		GTGCAGGGTCCGAGGT
