# Supplementary material for: MicroRNA Sequencing Revealed Citrus Adaptation to Long-Term Boron Toxicity through Modulation of Root Development by miR319 and miR171
Source: Int J Mol Sci. 2019 Mar 21;20(6):1422. doi: 10.3390/ijms20061422 (PMC6470687; doi:10.3390/ijms20061422)
Supplement: Supplementary file 1 [file ijms-20-01422-s001.zip › Supplementary Table S2.xls]

## Sheet: Sheet1
miRNAs	Predicted targets ID	Primers	Sequence (5'-3')
miR156	Ciclev10000756m.g.v1.0	Forward	GTCTGTCAACCACTACTTACTGCCAA
		Reverse	ATCAAGGACTGTGCTGGAGGGA
	Ciclev10031270m.g.v1.0	Forward	CAGGATTCATCTGGGATTTCACA
		Reverse	CCAAAGGTGTTGTGCCTGAAGT
	Ciclev10031834m.g.v1.0	Forward	TCTGTCAGCCAGCCGCTTCTT
		Reverse	GGCATTGAACTAGGCGGCAT
	Ciclev10020532m.g.v1.0	Forward	CACAATGAGCGTAGAAGAAAGAGC
		Reverse	AGTATGAGGTGCCGAGCAACAAT
	Ciclev10011938m.g.v1.0	Forward	GGAGGATGCTTCACAGGAGTTG
		Reverse	GTTGAGTGACGGATTTGGTATGG
	Ciclev10031391m.g.v1.0	Forward	GACCAAGGTCCTGAAGAATCCA
		Reverse	TGACAGCGTGAGGTATGTTGGTA
miR319	Ciclev10000756m.g.v1.0	Forward	CCTTTCAAATGGCAATTTCTCTG
		Reverse	GTCGGTGGAGGAGACTGGAT
	Ciclev10014986m.g.v1.0	Forward	CCCAGTAACAGCCACCCAAC
		Reverse	TGGTGCAGTACCGATTAAGAAAG
miR159c	Ciclev10004527m.g.v1.0	Forward	ATAAAGAAGGCCAGAGGAGCAT
		Reverse	CCAACAACTGAGGAAGCAAGGTC
miR171	Ciclev10019083m.g.v1.0	Forward	GAAATGGGTAATCCTGTACTCGC
		Reverse	CTGGGAGTATTCATATTCATGTGG
	Ciclev10019094m.g.v1.0	Forward	AGCAGGCAATAACTGACCAAAT
		Reverse	AATGATACTATAACCGGACAAAGC
	Ciclev10018916m.g.v1.0	Forward	AGAGTTGGTGGGAACTGGGAATT
		Reverse	AGTGGTGGGTTGGTGACTTGGT
miR398b	Ciclev10009458m.g.v1.0	Forward	AAAGACGCCGACTGATGTAACCA
		Reverse	GACCAGGAATCCAAACAGAACC
miR396g-5p	Ciclev10003452m.g.v1.0	Forward	GATGCTTCTGGGAATGTCAAAC
		Reverse	TTGACAATCTTCCACGGCTT
	Ciclev10019529m.g.v1.0	Forward	AAATACTGTGAGCGTCATCTGC
		Reverse	TGGATGAGATTGAAGGCGAGTT
miR3951.1	Ciclev10028368m.g.v1.0	Forward	AAGAACTCTGGAGGCATTGTGC
		Reverse	CGAAAGCGGCTTCTCCATT
