# Supplementary material for: MicroRNA Sequencing Revealed Citrus Adaptation to Long-Term Boron Toxicity through Modulation of Root Development by miR319 and miR171
Source: Int J Mol Sci. 2019 Mar 21;20(6):1422. doi: 10.3390/ijms20061422 (PMC6470687; doi:10.3390/ijms20061422)
Supplement: Supplementary file 1 [file ijms-20-01422-s001.zip › Supplementary Table S3.xls]

## Sheet: Sheet1
miRNAs	Predicted targets	Primers	Sequence (5'-3')
		miR156-171m-a	ATGCATCAAACGAGAAGATGAACCCACC
		miR156-171m-b	AGAAGCAATGACACCTATTACTACTCC
		miR156-270m-a	GCAGACTTTACAATAAGAAACCCAGCACAGC
		miR156-270m-b	AGGTCATCAGTATGCTGCTTCG
		miR156-834m-a	CAACCTCTTAGTGACTTACTACTCCCAAT
		miR156-834m-b	CCTCTTAGTGACTTACTACTCCCAATG
		miR156-532m-a	AAATCTTCAGTGGGTGCTTGCATTAGG
		miR156-532m-b	GGCTGCTTGTCATAGAAGTGGAG
		miR156-938m-a	GCTGAAGTTTCATGTATTGCCTACTCTGT
		miR156-938m-b	CTGTTAATGGGCACGGATGTT
		miR156-391m-a	TTACTGCCTCCTGAGTGAACCTAATCC
		miR156-391m-b	TCCTCAGCAGGTAAATTATTAGGC
		miR319-756m-a	CAAACAGCGGATTTCAAGGGAGTTCAG
		miR319-756m-b	ATGACCCAAAGGAGAAAGAGGA
		miR319-986m-a	CCTAACTAGGGCTTACATGACCCGACA
		miR319-986m-b	GTTTGAATCGGAATGCCTACTT
		miR159-527m-a	CGTCAGGAGACTCGTTGTTACCGTTGC
		miR159-527m-b	AATGTTTGTCGGCTTTATTGGA
		miR171-083m-a	CAGAGTAAGACTGAAGGGCGTGAACCA
		miR171-083m-b	CTTGGGTTGAAGTTGCTTTACG
		miR171-094m-a	TAGCACCTCCAAGCAGTAGCCAAGATAAG
		miR171-094m-b	CGATTCAAGTAGGCAGGAGTATG
		miR171-916m-a	AGGCACAACAATTTGCAGGGAATAAGG
		miR171-916m-b	AAGGAGAAGCAAAGGCAGTGAT
		miR398-458m-a	CAAGTAAGGTGAAGAAAGTTGCAGCCAGAG
		miR398-458m-b	CAGGGCTAGTTTCATGGATTTCAC
		miR396-452m-a	ATTTCTTCAGAATTTCCACCATCACCACT
		miR396-452m-b	TGACCGCAACCACATGACCT
		miR396-529m-a	TACCAAAGACGAACCCAGAACAACATAAG
		miR396-529m-b	CCATTGAAAGACTTAGCGGAGA
		miR3951.1-368m-a	CACCCAATCCAACTTCAGGTTCCTGAGACA
		miR3951.1-368m-b	CAGAAGTGGTAACTAAGCCATCAAC
